# Supplementary material for: Recommendations of the Netzwerk Kindersimulation for the Implementation of Simulation-Based Pediatric Team Trainings: A Delphi Process
Source: Children (Basel). 2023 Jun 16;10(6):1068. doi: 10.3390/children10061068 (PMC10297481; doi:10.3390/children10061068)
Supplement: Supplementary file 1 [file children-10-01068-s001.zip]

Archive with 13 entries (8 files):
- children-2415882-supplementary/
- children-2415882-supplementary/Quality criteria/
- children-2415882-supplementary/Quality criteria/Supplementary Materials File S1. Qualitätskriterien_dt_Erste Auflage.pdf
- children-2415882-supplementary/Quality criteria/Supplementary Materials File S2. Quality Criteria_First Edition_June 2020.pdf
- children-2415882-supplementary/__MACOSX/
- children-2415882-supplementary/__MACOSX/Quality criteria/
- children-2415882-supplementary/__MACOSX/Quality criteria/._Qualitätskriterien_dt_Erste Auflage.pdf
- children-2415882-supplementary/__MACOSX/Quality criteria/._Quality Criteria_First Edition_June 2020.pdf
- Quality criteria/
- Quality criteria/Qualita╠êtskriterien_dt_Erste Auflage.pdf
- Quality criteria/Quality Criteria_First Edition_June 2020.pdf
- __MACOSX/Quality criteria/._Qualita╠êtskriterien_dt_Erste Auflage.pdf
- __MACOSX/Quality criteria/._Quality Criteria_First Edition_June 2020.pdf
